# Supplementary material for: Application of C5.0 Algorithm for the Assessment of Perceived Stress in Healthcare Professionals Attending COVID-19
Source: Brain Sci. 2023 Mar 20;13(3):513. doi: 10.3390/brainsci13030513 (PMC10046351; doi:10.3390/brainsci13030513)
Supplement: Supplementary file 1 [file brainsci-13-00513-s001.zip]

Archive with 1 entries (1 files):
- brainsci-2263081-supplementary.pdf
